# Supplementary material for: Diagnostic Strategy for Suspected Pulmonary Embolism in Emergency Departments Based on the 4-Level Pulmonary Embolism Clinical Probability Score: Study Protocol of SPEED&PEPS Trial
Source: Diagnostics (Basel). 2022 Dec 9;12(12):3101. doi: 10.3390/diagnostics12123101 (PMC9777430; doi:10.3390/diagnostics12123101)
Supplement: Supplementary file 1 [file diagnostics-12-03101-s001.zip]

Archive with 1 entries (1 files):
- diagnostics-2029980-supplementary.pdf
